# Supplementary material for: Characteristics of a Spray-Dried Porcine Blood Meal for Aedes aegypti Mosquitoes
Source: Insects. 2024 Sep 19;15(9):716. doi: 10.3390/insects15090716 (PMC11432713; doi:10.3390/insects15090716)
Supplement: Supplementary file 1 [file insects-15-00716-s001.zip]

Archive with 1 entries (1 files):
- insects-3183969-supplementary.pdf
